# Supplementary material for: Sustainable Extraction Techniques for Obtaining Antioxidant and Anti-Inflammatory Compounds from the Lamiaceae and Asteraceae Species
Source: Foods. 2021 Sep 1;10(9):2067. doi: 10.3390/foods10092067 (PMC8472344; doi:10.3390/foods10092067)
Supplement: Supplementary file 1 [file foods-10-02067-s001.zip]

Archive with 1 entries (1 files):
- foods-1326499-supplementary.pdf
